# Supplementary material for: Circulating tumor DNA precision oncology enables effective and sensitive molecular diagnostics and actionable target detection in pediatric solid tumors - the INFORM experience
Source: Genome Med. 2026 Jul 27;18:112. doi: 10.1186/s13073-026-01737-4 (PMC13411563; doi:10.1186/s13073-026-01737-4)
Supplement: Supplementary file 3 — Additional file 3: Table S1. Cohort description [file 13073_2026_1737_MOESM3_ESM.xlsx]

## Sheet: Cohort_Data_lcWGS
INFORM_ID	Upper.Diagnosis.Group	Diagnosis.Group	Patient.Liquid.Biopsy.ID	Sample.ID	cfDNA Concentration [pg/µl]	Coverage	ichorCNA.MAD	Predicted.TF	CES.Score
INF_P_64	Sarcomas	SARCOMA_EWS	OE0290-PED_2LB-001	plasma-01-01	0	1.58405	0.02339	0.0217	3.78352
INF_P_10	Brain tumors	BRAIN_HGG	OE0290-PED_2LB-002	plasma-01-01	0	1.01045	0.03769	0.013	36.4147
INF_P_12	Brain tumors	BRAIN_HGG	OE0290-PED_2LB-003	plasma-01-01	0	1.54296	0.01741	0.0085	6.95152
INF_R_006	Brain tumors	BRAIN_HGG	OE0290-PED_2LB-005	plasma-01-01	0	0.386103	0.0786	0.0197	47.0393
INF_R_072	Brain tumors	BRAIN_HGG	OE0290-PED_2LB-006	plasma-01-01	0	1.45212	0.0217	0.0108	7.46577
INF_P_54	Sarcomas	SARCOMA_EWS	OE0290-PED_2LB-007	plasma-01-01	0	0.5808	0.06509	0.0051	28.7215
INF_P_51	Brain tumors	BRAIN_HGG	OE0290-PED_2LB-009	plasma-01-01	0	0.825211	0.02544	0.0109	8.38012
INF_R_022	Sarcomas	SARCOMA_MRT	OE0290-PED_2LB-010	plasma-01-01	0	0.272331	0.06728	0.0624	61.3843
INF_R_210	Brain tumors	BRAIN_EPN	OE0290-PED_2LB-014	plasma-01-01	0	1.895	0.01761	0.0093	4.82096
INF_U_06	Brain tumors	BRAIN_X-OTHERS	OE0290-PED_2LB-015	plasma-01-01	0	1.53888	0.02768	0.0253	6.67264
INF_R_003	Brain tumors	BRAIN_EMBRYONAL	OE0290-PED_2LB-016	plasma-01-01	0	1.25708	0.02236	0.01	5.88472
INF_R_069	Sarcomas	SARCOMA_OSTEO	OE0290-PED_2LB-018	plasma-01-01	20.39	0.280525	0.06952	0.0444	56.4848
INF_R_134	Sarcomas	SARCOMA_EWS	OE0290-PED_2LB-020	plasma-01-01	0	1.61244	0.02736	0.1337	94.5881
INF_R_211	Brain tumors	BRAIN_EPN	OE0290-PED_2LB-021	plasma-01-01	0	1.00931	0.0991	0.0141	33.9121
INF_R_013	Brain tumors	BRAIN_HGG	OE0290-PED_2LB-022	plasma-01-01	0	0.130523	0.1175	0.0196	49.2864
INF_R_180	Brain tumors	BRAIN_EMBRYONAL	OE0290-PED_2LB-028	plasma-01-01	0	0.247938	0.05184	0.0118	6.3872
INF_R_098	Others	OTHERS_NBL	OE0290-PED_2LB-029	plasma-01-01	0	0.549144	0.07717	0.1507	40.5743
INF_R_139	Brain tumors	BRAIN_EPN	OE0290-PED_2LB-030	plasma-01-01	0	0.193196	0.09889	0.0178	68.3413
INF_R_193	Brain tumors	BRAIN_EMBRYONAL	OE0290-PED_2LB-031	plasma-01-01	0	1.34171	0.01842	0.0113	3.74997
INF_R_213	Brain tumors	BRAIN_EMBRYONAL	OE0290-PED_2LB-032	plasma-01-01	#N/A	1.13898	0.02045	0.0095	3.3036
INF_R_002	Brain tumors	BRAIN_MED	OE0290-PED_2LB-033	plasma-01-01	0	0.782996	0.03971	0.0147	6.73704
INF_R_085	Brain tumors	BRAIN_HGG	OE0290-PED_2LB-034	plasma-01-01	0	0.145789	0.1151	0.0109	50.4155
INF_P_42	Brain tumors	BRAIN_HGG	OE0290-PED_2LB-035	plasma-01-01	0	1.02481	0.02112	0.0113	6.97928
INF_R_131	Brain tumors	BRAIN_X-OTHERS	OE0290-PED_2LB-036	plasma-01-01	0	1.22424	0.02037	0.0305	6.68157
INF_R_223	Brain tumors	BRAIN_HGG	OE0290-PED_2LB-041	plasma-01-01	24.88	1.25338	0.03103	0.0069	49.3263
INF_R_505	Brain tumors	BRAIN_HGG	OE0290-PED_2LB-042	plasma-01-01	868.68	1.86382	0.01829	0.007	2.53201
INF_R_469	Others	OTHERS_HEPATOBLASTOMA	OE0290-PED_2LB-043	plasma-01-01	3660.4	2.33678	0.0275	0.0086	22.9851
INF_R_470	Others	OTHERS_GCT	OE0290-PED_2LB-044	plasma-01-01	103.84	2.17218	0.04414	0.0315	23.7229
INF_R_464	Sarcomas	SARCOMA_OSTEO	OE0290-PED_2LB-045	plasma-01-01	696.58	1.04226	0.03188	0.0103	2.92288
INF_R_459	Brain tumors	BRAIN_EPN	OE0290-PED_2LB-047	plasma-01-01	854.74	4.21731	0.01742	0.0063	3.9015
INF_R_498	Brain tumors	BRAIN_EPN	OE0290-PED_2LB-048	plasma-01-01	210.14	2.15921	0.016	0.0151	4.61406
INF_R_547	Others	OTHERS_HEPATOBLASTOMA	OE0290-PED_2LB-049	plasma-01-01	460.2	1.54942	0.01718	0.0081	3.44698
INF_R_547	Others	OTHERS_HEPATOBLASTOMA	OE0290-PED_2LB-049	plasma-02-01	621.09	1.36839	0.01866	0.0105	3.45888
INF_R_547	Others	OTHERS_HEPATOBLASTOMA	OE0290-PED_2LB-049	plasma-03-01	161.78	3.25578	0.01404	0.0101	3.19263
INF_R_547	Others	OTHERS_HEPATOBLASTOMA	OE0290-PED_2LB-049	plasma-04-01	150.3	2.13053	0.01941	0.0075	2.69838
INF_R_547	Others	OTHERS_HEPATOBLASTOMA	OE0290-PED_2LB-049	plasma-05-01	679.22	1.62129	0.02023	0.0153	2.59756
INF_R_447	Brain tumors	BRAIN_MED	OE0290-PED_2LB-050	plasma-01-01	361.49	0.889506	0.04079	0.0093	40.3266
INF_R_245	Brain tumors	BRAIN_EPN	OE0290-PED_2LB-051	plasma-01-01	117.05	1.71396	0.03765	0.0165	30.3912
INF_R_296	Others	OTHERS_WILMS	OE0290-PED_2LB-053	plasma-01-01	995.76	1.90637	0.0219	0.3743	69.4921
INF_R_402	Brain tumors	BRAIN_MED	OE0290-PED_2LB-054	plasma-01-01	604.92	0.8073	0.05465	0.0267	69.4348
INF_R_029	Sarcomas	SARCOMA_RMS	OE0290-PED_2LB-055	plasma-01-01	5450.46	1.89038	0.02473	0.1232	21.8663
INF_R_362	Sarcomas	SARCOMA_X-OTHERS	OE0290-PED_2LB-057	plasma-01-01	53.47	1.94142	0.04309	0.0152	22.0175
INF_R_434	Brain tumors	BRAIN_MED	OE0290-PED_2LB-058	plasma-01-01	204.34	1.64274	0.03279	0.0072	40.4328
INF_R_449	Brain tumors	BRAIN_HGG	OE0290-PED_2LB-059	plasma-01-01	224.51	2.73018	0.01588	0.0089	2.35543
INF_R_298	Brain tumors	BRAIN_EPN	OE0290-PED_2LB-060	plasma-01-01	0	1.47856	0.02174	0.0106	8.59621
INF_R_425	Sarcomas	SARCOMA_OSTEO	OE0290-PED_2LB-062	plasma-01-02	986.99	16.3441	0.02398	0.0701	36.799
INF_R_382	Sarcomas	SARCOMA_OSTEO	OE0290-PED_2LB-064	plasma-01-01	205.73	0.470187	0.06694	0.0082	54.2976
INF_R_430	Sarcomas	SARCOMA_EWS	OE0290-PED_2LB-065	plasma-01-01	210.98	1.05831	0.04096	0.0094	37.3499
INF_R_430	Sarcomas	SARCOMA_EWS	OE0290-PED_2LB-065	plasma-01-02	53.11	17.0118	0.01211	0.0103	2.48928
INF_R_258	Brain tumors	BRAIN_ATRT	OE0290-PED_2LB-066	plasma-01-01	344.2	2.0082	0.01915	0.0071	3.48015
INF_R_431	Brain tumors	BRAIN_HGG	OE0290-PED_2LB-067	plasma-01-01	5332.34	3.21459	0.03131	0.0155	7.2306
INF_R_257	Brain tumors	BRAIN_HGG	OE0290-PED_2LB-068	plasma-01-01	64.12	0.18829	0.1138	0.0175	34.0472
INF_R_210	Brain tumors	BRAIN_EPN	OE0290-PED_2LB-069	plasma-01-01	0	1.89005	0.03913	0.0071	21.3252
INF_R_703	Sarcomas	SARCOMA_RMS	OE0290-PED_2LB-070	plasma-01-01	341.77	0.876355	0.04083	0.0123	39.7094
INF_R_404	Brain tumors	BRAIN_ATRT	OE0290-PED_2LB-071	plasma-01-01	76.74	4.22568	0.01495	0.0084	6.96288
INF_R_422	Others	OTHERS_X-OTHERS	OE0290-PED_2LB-072	plasma-01-01	437.04	0.756697	0.04792	0.0067	44.2388
INF_R_654	Others	OTHERS_GCT	OE0290-PED_2LB-073	plasma-01-01	4144.96	0.761576	0.03052	0.0125	3.72997
INF_R_322	Sarcomas	SARCOMA_RMS	OE0290-PED_2LB-074	plasma-01-01	45.2	3.76574	0.01956	0.0103	2.88552
INF_R_614	Brain tumors	BRAIN_HGG	OE0290-PED_2LB-075	plasma-01-01	223.11	1.39006	0.01861	0.0109	4.51996
INF_R_653	Brain tumors	BRAIN_ATRT	OE0290-PED_2LB-076	plasma-01-01	80.65	1.29457	0.01759	0.0072	2.5923
INF_R_266	Sarcomas	SARCOMA_EWS	OE0290-PED_2LB-077	plasma-01-01	145.81	0.61895	0.02533	0.0069	4.23384
INF_R_715	Sarcomas	SARCOMA_X-OTHERS	OE0290-PED_2LB-080	plasma-01-01	3098.04	0.49987	0.04252	0.4369	109.838
INF_R_717	Brain tumors	BRAIN_HGG	OE0290-PED_2LB-081	plasma-01-01	194.43	0.711578	0.02726	0.0133	3.47742
INF_R_734	Sarcomas	SARCOMA_RMS	OE0290-PED_2LB-082	serum-01-01	346.88	0.684559	0.02848	0.0846	120.128
INF_R_742	Brain tumors	BRAIN_MED	OE0290-PED_2LB-083	plasma-01-01	126.67	0.613193	0.02525	0.0074	5.02112
INF_R_748	Brain tumors	BRAIN_EPN	OE0290-PED_2LB-084	plasma-01-01	245.74	0.69582	0.02392	0.0099	3.29584
INF_R_593	Others	OTHERS_AML	OE0290-PED_2LB-085	plasma-01-01	0	1.63337	0.01899	0.0113	4.51053
INF_R_510	Brain tumors	BRAIN_HGG	OE0290-PED_2LB-086	plasma-01-01	201.32	1.3881	0.01965	0.0083	3.97572
INF_R_523	Others	OTHERS_NBL	OE0290-PED_2LB-087	plasma-01-02	188.56	0.482705	0.0133	0.0106	3.6533
INF_R_538	Brain tumors	BRAIN_HGG	OE0290-PED_2LB-088	plasma-01-01	590.61	1.31635	0.01878	0.0072	4.26456
INF_R_539	Brain tumors	BRAIN_HGG	OE0290-PED_2LB-089	plasma-01-01	267.33	1.36554	0.01865	0.0122	3.47328
INF_R_527	Sarcomas	SARCOMA_RMS	OE0290-PED_2LB-090	plasma-01-01	1726.12	0.585512	0.04987	0.0138	77.2209
INF_R_548	Brain tumors	BRAIN_HGG	OE0290-PED_2LB-091	plasma-01-01	422.65	1.4884	0.01838	0.0095	3.94174
INF_R_568	Brain tumors	BRAIN_EPN	OE0290-PED_2LB-092	plasma-01-01	217.69	1.15103	0.02103	0.0071	3.43518
INF_R_604	Others	OTHERS_GCT	OE0290-PED_2LB-093	plasma-01-01	518.76	1.48362	0.0175	0.0101	3.73545
INF_R_610	Brain tumors	BRAIN_EMBRYONAL	OE0290-PED_2LB-094	plasma-01-01	318.19	2.90305	0.0137	0.0066	4.3809
INF_R_618	Sarcomas	SARCOMA_OSTEO	OE0290-PED_2LB-095	plasma-01-01	400.2	1.58288	0.01703	0.0086	3.86628
INF_R_633	Others	OTHERS_WILMS	OE0290-PED_2LB-096	plasma-01-01	427.72	1.09241	0.02363	0.0193	11.1363
INF_R_624	Sarcomas	SARCOMA_X-OTHERS	OE0290-PED_2LB-097	plasma-01-01	0	0.861998	0.02374	0.0096	3.85503
INF_R_645	Brain tumors	BRAIN_MED	OE0290-PED_2LB-098	plasma-01-02	261.59	8.00066	0.01077	0.0066	6.41601
INF_R_799	Sarcomas	SARCOMA_MRT	OE0290-PED_2LB-099	serum-01-01	193.55	1.88322	0.01784	0.008	3.3341
INF_R_841	Sarcomas	SARCOMA_X-OTHERS	OE0290-PED_2LB-100	plasma-01-01	173.8	1.37667	0.01978	0.0491	14.6756
INF_R_858	Brain tumors	BRAIN_MED	OE0290-PED_2LB-101	plasma-01-01	713.81	3.25705	0.01641	0.0092	4.66368
INF_R_859	Brain tumors	BRAIN_HGG	OE0290-PED_2LB-102	plasma-01-01	458.44	2.14141	0.01678	0.0073	5.33064
INF_R_869	Sarcomas	SARCOMA_OSTEO	OE0290-PED_2LB-103	plasma-01-01	44.51	1.68872	0.02298	0.0092	4.57296
INF_R_854	Brain tumors	BRAIN_HGG	OE0290-PED_2LB-104	plasma-01-01	57.82	0.457483	0.05168	0.0202	4.2904
INF_R_864	Brain tumors	BRAIN_HGG	OE0290-PED_2LB-105	plasma-01-01	25.47	2.08325	0.0183	0.0065	3.03637
INF_R_878	Brain tumors	BRAIN_HGG	OE0290-PED_2LB-106	plasma-01-01	28.01	2.11703	0.01712	0.0092	2.33295
INF_R_511	Sarcomas	SARCOMA_EWS	OE0290-PED_2LB-108	plasma-01-01	72.73	1.58549	0.03167	0.5991	149.666
INF_R_928	Brain tumors	BRAIN_HGG	OE0290-PED_2LB-109	plasma-01-01	7.7	1.84808	0.03865	0.0181	2.34264
INF_R_962	Sarcomas	SARCOMA_EWS	OE0290-PED_2LB-110	plasma-01-01	0	0.657924	0.04031	0.0137	3.88518
INF_R_955	Brain tumors	BRAIN_HGG	OE0290-PED_2LB-111	plasma-01-01	0	0.753999	0.03197	0.0064	4.47241
INF_R_982	Brain tumors	BRAIN_EMBRYONAL	OE0290-PED_2LB-112	plasma-01-01	50.51	0.713813	0.02538	0.0116	1.6346
INF_R_992	Sarcomas	SARCOMA_RMS	OE0290-PED_2LB-113	plasma-01-01	0	1.45756	0.01732	0.0138	10.2757
INF_R_322	Sarcomas	SARCOMA_RMS	OE0290-PED_2LB-116	plasma-01-01	45.2	0.741106	0.02203	0.0074	5.4156
INF_R_351	Sarcomas	SARCOMA_X-OTHERS	OE0290-PED_5LB-001	plasma-02-01	0	0.280606	0.07047	0.0164	46.3226
INF_P_27	Sarcomas	SARCOMA_RMS	OE0290-PED_5LB-002	plasma-01-01	0	0.452256	0.07922	0.2213	86.0548
INF_R_153	Sarcomas	SARCOMA_X-OTHERS	OE0290-PED_5LB-004	plasma-01-01	0	0.325515	0.06944	0.0318	61.5597
INF_R_153	Sarcomas	SARCOMA_X-OTHERS	OE0290-PED_5LB-004	plasma-02-01	0	0.252865	0.0673	0.0523	60.7292
INF_P_19	Sarcomas	SARCOMA_X-OTHERS	OE0290-PED_5LB-005	plasma-01-01	0	0.347062	0.07487	0.0438	59.943
INF_R_428	Sarcomas	SARCOMA_X-OTHERS	OE0290-PED_5LB-006	plasma-01-01	0	0.615771	0.06297	0.0079	52.2732
INF_R_061	Sarcomas	SARCOMA_RMS	OE0290-PED_5LB-007	plasma-01-01	226.38	0.757697	0.02166	0.0126	2.92086
INF_R_112	Sarcomas	SARCOMA_RMS	OE0290-PED_5LB-008	plasma-01-01	100.1	1.60822	0.03022	0.0154	7.32453
INF_R_703	Sarcomas	SARCOMA_RMS	OE0290-PED_5LB-009	plasma-01-01	341.77	1.92309	0.03065	0.1013	29.3252
INF_R_703	Sarcomas	SARCOMA_RMS	OE0290-PED_5LB-009	plasma-02-01	4069.54	1.23863	0.02019	0.0091	4.25493
INF_R_624	Sarcomas	SARCOMA_X-OTHERS	OE0290-PED_5LB-010	plasma-01-01	0	2.93915	0.01538	0.0121	5.14368
INF_R_624	Sarcomas	SARCOMA_X-OTHERS	OE0290-PED_5LB-010	plasma-02-01	293.86	1.66835	0.01827	0.008	5.23711
INF_R_624	Sarcomas	SARCOMA_X-OTHERS	OE0290-PED_5LB-010	plasma-03-01	2322.5	0.595867	0.04455	0.0156	3.77545
INF_P_23	Sarcomas	SARCOMA_X-OTHERS	OE0290-PED_5LB-011	plasma-01-01	8.42	1.1947	0.02172	0.01	8.69505
INF_R_001	Sarcomas	SARCOMA_X-OTHERS	OE0290-PED_5LB-012	plasma-01-01	59.92	1.19605	0.04023	0.0223	1.80888
INF_R_001	Sarcomas	SARCOMA_X-OTHERS	OE0290-PED_5LB-012	plasma-02-01	251.58	3.28103	0.02631	0.0116	3.12224
INF_R_105	Sarcomas	SARCOMA_RMS	OE0290-PED_5LB-013	plasma-02-01	2143.78	2.31426	0.0184	0	3.47634
INF_R_353	Sarcomas	SARCOMA_X-OTHERS	OE0290-PED_5LB-014	plasma-01-01	134.32	2.05272	0.03081	0.0238	3.1988
INF_R_318	Sarcomas	SARCOMA_X-OTHERS	OE0290-PED_5LB-015	plasma-01-01	26.1	2.26066	0.02378	0.0135	3.20643
INF_R_318	Sarcomas	SARCOMA_X-OTHERS	OE0290-PED_5LB-015	plasma-02-01	488.468	1.98505	0.03038	0.0102	3.27888
INF_R_317	Sarcomas	SARCOMA_X-OTHERS	OE0290-PED_5LB-016	plasma-01-01	242.9	0.564249	0.0304	0.0116	23.2548
INF_R_202	Sarcomas	SARCOMA_RMS	OE0290-PED_5LB-017	plasma-01-01	103.58	1.27615	0.03134	0.2863	130.478
INF_R_202	Sarcomas	SARCOMA_RMS	OE0290-PED_5LB-017	plasma-02-01	108.08	1.01574	0.02588	0.0272	9.43533
INF_R_209	Sarcomas	SARCOMA_X-OTHERS	OE0290-PED_5LB-018	plasma-01-01	8.04	1.68846	0.02136	0.0097	4.04118
INF_R_278	Sarcomas	SARCOMA_RMS	OE0290-PED_5LB-019	plasma-01-01	258.54	1.68754	0.01684	0.0082	3.28552
INF_R_236	Sarcomas	SARCOMA_RMS	OE0290-PED_5LB-020	plasma-01-01	8.58	2.35059	0.02579	0.0199	5.6145
INF_R_236	Sarcomas	SARCOMA_RMS	OE0290-PED_5LB-020	plasma-02-01	302.82	1.24838	0.01845	0.0079	4.39673
INF_R_099	Sarcomas	SARCOMA_RMS	OE0290-PED_5LB-021	plasma-01-01	255.22	0.937947	0.02307	0.0084	16.2679
INF_R_569	Brain tumors	BRAIN_HGG	OE0290-PED_5LB-022	plasma-01-01	242.36	4.06043	0.01273	0.0234	4.74266
INF_R_356	Sarcomas	SARCOMA_X-OTHERS	OE0290-PED_5LB-024	plasma-01-01	278.3	1.17926	0.01875	0.0085	6.29814
INF_R_543	Sarcomas	SARCOMA_RMS	OE0290-PED_5LB-025	plasma-01-01	294.6	1.78081	0.0163	0.0341	22.3506
INF_R_419	Sarcomas	SARCOMA_X-OTHERS	OE0290-PED_5LB-026	plasma-01-01	324.08	0.614957	0.02492	0.0061	4.33368
INF_R_437	Sarcomas	SARCOMA_RMS	OE0290-PED_5LB-027	plasma-01-01	1016.44	1.7404	0.02008	0.0088	5.4824
INF_R_437	Sarcomas	SARCOMA_RMS	OE0290-PED_5LB-027	plasma-02-01	1807.74	2.60848	0.03109	0.283	14.8633
INF_R_987	Sarcomas	SARCOMA_X-OTHERS	OE0290-PED_5LB-034	plasma-01-02	17.38	0.958247	0.02594	0.0179	4.29088
INF_R_987	Sarcomas	SARCOMA_X-OTHERS	OE0290-PED_5LB-034	plasma-02-01	0	1.21472	0.0321	0.0146	4.1214
INF_R_479	Sarcomas	SARCOMA_RMS	OE0290-PED_5LB-045	plasma-01-01	0	1.19144	0.01928	0.0353	22.0528

## Sheet: TitrationExperiment
INFORM_ID	Sample_ID	cfDNA Input [pg]	Ratio of patient/healthy cfDNA	Ichor CNA ctDNA fraction [%]	S/L Fragment ratio	CES
INF_R_029	plasma-01-01	#VALUE!	#VALUE!	12.32	#VALUE!	21.8663
INF_R_029	plasma-01-02	#VALUE!	#VALUE!	11.81	#VALUE!	21.5563
INF_R_029	plasma-01-03	#VALUE!	#VALUE!	8.3	#VALUE!	17.3038
INF_R_029	plasma-01-04	#VALUE!	#VALUE!	4.74	#VALUE!	16.1899
INF_R_029	plasma-01-05	#VALUE!	#VALUE!	2.03	#VALUE!	10.9362
INF_R_029	plasma-01-06	#VALUE!	#VALUE!	1.52	#VALUE!	10.5765
INF_R_029	plasma-01-07	#VALUE!	#VALUE!	0.58	#VALUE!	5.00241
Average.Healthy		#VALUE!	#VALUE!	1	#VALUE!	2.286
