# Supplementary material for: Circulating tumor DNA precision oncology enables effective and sensitive molecular diagnostics and actionable target detection in pediatric solid tumors - the INFORM experience
Source: Genome Med. 2026 Jul 27;18:112. doi: 10.1186/s13073-026-01737-4 (PMC13411563; doi:10.1186/s13073-026-01737-4)
Supplement: Supplementary file 4 — Additional file 4: Table S2. Clinically relevant genes [file 13073_2026_1737_MOESM4_ESM.xlsx]

## Sheet: Sheet1
chr	start	end	strand	gene
1	1138888	1142071	-1	TNFRSF18
1	1146706	1149518	-1	TNFRSF4
1	7979907	8000926	-1	TNFRSF9
1	8064464	8086368	-1	ERRFI1
1	9711790	9789172	1	PIK3CD
1	11166592	11322564	-1	MTOR
1	12123434	12204264	1	TNFRSF8
1	16450832	16482582	-1	EPHA2
1	23037332	23241818	1	EPHB2
1	23345941	23410182	1	KDM1A
1	26644448	26647014	1	CD52
1	26856252	26901521	1	RPS6KA1
1	27022524	27108595	1	ARID1A
1	27938575	27961788	-1	FGR
1	32479430	32526451	1	KHDRBS1
1	32716840	32751766	1	LCK
1	32757687	32799236	1	HDAC1
1	43803478	43818443	1	MPL
1	45285516	45308735	-1	PTCH2
1	51426417	51440305	1	CDKN2C
1	59041099	59043166	-1	TACSTD2
1	65298912	65432187	-1	JAK1
1	92414928	92479983	1	BRDT
1	110452864	110473614	1	CSF1
1	112025970	112106584	-1	ADORA3
1	115247090	115259515	-1	NRAS
1	120454176	120612240	-1	NOTCH2
1	150547032	150552066	-1	MCL1
1	154377669	154441926	1	IL6R
1	155158300	155162707	-1	MUC1
1	156785432	156851642	1	NTRK1
1	160709037	160724611	1	SLAMF7
1	161040785	161059389		NECTIN4
1	162601163	162757190	1	DDR2
1	165370159	165414433		RXRG
1	172628154	172636014	1	FASLG
1	179068462	179198819	-1	ABL2
1	206643791	206670223	1	IKBKE
1	218519577	218617961	1	TGFB2
1	223282748	223316624	-1	TLR5
1	226548392	226595780	-1	PARP1
1	243651535	244014381	-1	AKT3
2	16080686	16087129	1	MYCN
2	25455845	25565459	-1	DNMT3A
2	29415640	30144432	-1	ALK
2	39208537	39351486	-1	SOS1
2	45878484	46415129	1	PRKCE
2	47572297	47614740	1	EPCAM
2	61704984	61765761	-1	XPO1
2	65537985	65659771	-1	SPRED2
2	69092613	69098649	-1	BMP10
2	112656056	112787138	1	MERTK
2	113587328	113594480	-1	IL1B
2	121493199	121750229	1	GLI2
2	136871919	136875735	-1	CXCR4
2	190920423	190927455	-1	MSTN
2	202899310	202903160	1	FZD7
2	204732509	204738683	1	CTLA4
2	204801471	204826300	1	ICOS
2	208627310	208634287	-1	FZD5
2	209100951	209130798	-1	IDH1
2	212240446	213403565	-1	ERBB4
2	222282747	222438922	-1	EPHA4
2	239969864	240323348	-1	HDAC4
2	242792033	242801060	-1	PDCD1
3	12328867	12475855	1	PPARG
3	12625100	12705725	-1	RAF1
3	13521224	13547916	1	HDAC11
3	30647994	30735634	1	TGFBR2
3	32993066	32997841	1	CCR4
3	38179969	38184513	1	MYD88
3	41236328	41301587	1	CTNNB1
3	46395225	46402419	1	CCR2
3	46411633	46417697	1	CCR5
3	49924435	49941299	-1	MST1R
3	53190025	53226733	1	PRKCD
3	55499743	55523973	-1	WNT5A
3	66429221	66551687	-1	LRIG1
3	89156674	89531284	1	EPHA3
3	107762145	107809872	-1	CD47
3	113995760	114029135	1	TIGIT
3	132036211	132087142	1	ACPP
3	134316643	134979309	1	EPHB1
3	138066539	138124375	1	MRAS
3	138372860	138553780	-1	PIK3CB
3	142168077	142297668	-1	ATR
3	178865902	178957881	1	PIK3CA
3	187386694	187388187	-1	SST
4	843064	926161	-1	GAK
4	1795034	1810599	1	FGFR3
4	15779898	15854853	1	CD38
4	25656923	25680370	1	SLC34A2
4	55095264	55164414	1	PDGFRA
4	55524085	55606881	1	KIT
4	55944644	55991756	-1	KDR
4	84213614	84256306	-1	HPSE
4	99792835	99851788	-1	EIF4E
4	123372625	123377880	-1	IL2
4	123747863	123819391	1	FGF2
4	128802016	128820350	1	PLK4
4	153242410	153457253	-1	FBXW7
4	157681606	157892546	-1	PDGFC
4	177604689	177713881	-1	VEGFC
5	1253262	1295184	-1	TERT
5	35852797	35879705	1	IL7R
5	38845960	38945698	1	OSMR
5	67511548	67597649	1	PIK3R1
5	68530668	68573250	1	CDK7
5	86563705	86687748	1	RASA1
5	131409483	131411859	1	CSF2
5	133530025	133561833		PP2A
5	139226364	139422884	-1	NRG2
5	141000443	141016437	-1	HDAC3
5	141971743	142077617	-1	FGF1
5	149432854	149492935	-1	CSF1R
5	149493400	149535435	-1	PDGFRB
5	149781200	149792492	-1	CD74
5	156512843	156569880	-1	HAVCR2
5	156569944	156682201	1	ITK
5	176513887	176525145	1	FGFR4
5	180028506	180076624	-1	FLT4
6	30844198	30867933	1	DDR1
6	31236526	31239907	-1	HLA-C
6	32162620	32191844	-1	NOTCH4
6	32936437	32949282	1	BRD2
6	33161365	33168630	-1	RXRB
6	35995488	36079013	1	MAPK14
6	36644305	36655116	1	CDKN1A
6	37137979	37143202	1	PIM1
6	41902671	42018095	-1	CCND3
6	43737921	43754224	1	VEGFA
6	44214824	44221620	1	HSP90AB1
6	82879700	82957471	-1	IBTK
6	86159809	86205500	1	NT5E
6	111981535	112194655	-1	FYN
6	114254192	114332472	-1	HDAC2
6	117609463	117747018	-1	ROS1
6	127439749	127518910	1	RSPO3
6	151977826	152450754	1	ESR1
6	166822852	167319939	-1	RPS6KA2
6	170591294	170599561	-1	DLL1
7	536895	559933	-1	PDGFA
7	18126572	19042039	1	HDAC9
7	22765503	22771621	1	IL6
7	23275586	23314727	1	GPNMB
7	41724712	41742706	-1	INHBA
7	42000548	42277469	-1	GLI3
7	55086714	55324313	1	EGFR
7	75931861	75933612	1	HSPB1
7	81328322	81399754	-1	HGF
7	89783689	89794143	1	STEAP1
7	90893783	90898123	1	FZD1
7	92234235	92465908	-1	CDK6
7	100400187	100425121	-1	EPHB4
7	106505723	106547590	1	PIK3CG
7	116312444	116438440	1	MET
7	128828713	128853386	1	SMO
7	140419127	140624564	-1	BRAF
7	148504475	148581413	-1	EZH2
7	150750899	150755617	-1	CDK5
7	151163098	151217206	-1	RHEB
7	155592680	155604967	-1	SHH
8	6357172	6420930	-1	ANGPT2
8	11351510	11422113	1	BLK
8	22877646	22926692	-1	TNFRSF10B
8	23047965	23082639	-1	TNFRSF10A
8	31496902	32622548	1	NRG1
8	38268656	38326352	-1	FGFR1
8	39759794	39785963	1	IDO1
8	48685669	48872743	-1	PRKDC
8	56792372	56923940	1	LYN
8	95891998	95908906	-1	CCNE2
8	108261721	108510283	-1	ANGPT1
8	108911544	109095913	-1	RSPO2
8	128747680	128753674	1	MYC
8	141667999	142012315	-1	PTK2
9	4985033	5128183	1	JAK2
9	5450503	5470566	1	CD274
9	21967751	21995300	-1	CDKN2A
9	22002902	22009362	-1	CDKN2B
9	27109139	27230173	1	TEK
9	80331003	80646374	-1	GNAQ
9	87283466	87638505	1	NTRK2
9	91975702	92113045	-1	SEMA4D
9	93564069	93660831	1	SYK
9	98205262	98279339	-1	PTCH1
9	101866320	101916474	1	TGFBR1
9	130547958	130553066	1	CDK9
9	130577291	130617035	-1	ENG
9	133589333	133763062	1	ABL1
9	135766735	135820020	-1	TSC1
9	136895427	136933657	-1	BRD3
9	137208944	137332431	1	RXRA
9	139388896	139440314	-1	NOTCH1
9	139553308	139567130	1	EGFL7
10	6052652	6104288		IL2R
10	6469105	6622263	-1	PRKCQ
10	30722866	30750762	1	MAP3K8
10	35927177	35930362	-1	FZD8
10	43572475	43625799	1	RET
10	48413092	48416853	-1	GDF2
10	54074056	54077802	1	DKK1
10	62538089	62554610	1	CDK1
10	73507316	73533255		VSIR
10	83635070	84746935	1	NRG3
10	89622870	89731687	1	PTEN
10	90750414	90775542	1	FAS
10	104263744	104393292	1	SUFU
10	123237848	123357972	-1	FGFR2
11	532242	537287	-1	HRAS
11	2150342	2170833	-1	IGF2
11	9595228	9615004	1	WEE1
11	27910385	27912580		HSP90AA2P
11	49168187	49230222	-1	FOLH1
11	60223225	60238233	1	MS4A1
11	64002010	64006259	1	VEGFB
11	66081958	66084515	-1	CD248
11	69455855	69469242	1	CCND1
11	69587797	69590171	-1	FGF4
11	69624992	69633792	-1	FGF3
11	71900602	71907345	1	FOLR1
11	103777914	104035107	-1	PDGFD
11	107992243	108018503	1	ACAT1
11	108093211	108239829	1	ATM
11	112831997	113149158	1	NCAM1
11	118307205	118397539	1	KMT2A
11	119076752	119178859	1	CBL
11	125495036	125546150	1	CHEK1
12	4382938	4414516	1	CCND2
12	6554033	6560884	1	CD27
12	6881678	6887621	1	LAG3
12	12867992	12875305	1	CDKN1B
12	14765576	14849519	-1	GUCY2C
12	25357723	25403870	-1	KRAS
12	48176505	48226915	-1	HDAC7
12	52300692	52317145	1	ACVRL1
12	52345451	52390862	1	ACVR1B
12	56137064	56150911	1	GDF11
12	56360553	56366568	1	CDK2
12	56473641	56497289	1	ERBB3
12	57853918	57866045	1	GLI1
12	58141510	58149796	-1	CDK4
12	64845660	64895888	1	TBK1
12	69201956	69239214	1	MDM2
12	102789645	102874423	-1	IGF1
12	104323885	104347423	1	HSP90B1
12	112856155	112947717	1	PTPN11
12	130647004	130650285	1	FZD10
13	28577411	28674729	-1	FLT3
13	28874489	29069265	-1	FLT1
13	32889611	32973805	1	BRCA2
13	43136872	43182149	1	TNFSF11
13	86366925	86373623	-1	SLITRK6
13	108903588	108960832	1	TNFSF13B
13	114523522	114567046	-1	GAS6
14	20811741	20826064	1	PARP2
14	23767999	23780968	1	BCL2L2
14	24686058	24701660	-1	NEDD8
14	61654277	62017694	1	PRKCH
14	76424442	76449334	-1	TGFB3
14	102547075	102606036	-1	HSP90AA1
14	105235686	105262088	-1	AKT1
14	105607318	105635161	-1	JAG2
15	38544527	38649450	1	SPRED1
15	40986972	41024354	1	RAD51
15	41221538	41231237	1	DLL4
15	41849873	41871536	1	TYRO3
15	66679155	66784650	1	MAP2K1
15	73976307	74006859	1	CD276
15	76228310	76352136	-1	NRG4
15	88418230	88799999	-1	NTRK3
15	90626277	90645736	-1	IDH2
15	99192200	99507759	1	IGF1R
16	810762	818865	1	MSLN
16	2097466	2138716	1	TSC2
16	23614488	23652631	-1	PALB2
16	23688977	23701688	1	PLK1
16	23847322	24231932	1	PRKCB
16	28943260	28950667	1	CD19
16	30125426	30134827	-1	MAPK3
16	50727514	50766988	1	NOD2
16	58191811	58231824	-1	CSNK2A2
16	71671738	71758604	-1	PHLPP2
17	8108056	8113918	-1	AURKB
17	29421945	29709134	1	NF1
17	32582304	32584222	1	CCL2
17	33426811	33448541	-1	RAD51D
17	33677324	33700720	-1	SLFN11
17	37617764	37721160	1	CDK12
17	37844167	37886679	1	ERBB2
17	38465444	38513094	1	RARA
17	40465342	40540586	-1	STAT3
17	41196312	41277500	-1	BRCA1
17	42154114	42201070	-1	HDAC5
17	42634925	42636907	1	FZD2
17	56429861	56494956	-1	RNF43
17	56769934	56811703	1	RAD51C
17	57970447	58027925	1	RPS6KB1
17	62006100	62009714	-1	CD79B
17	64298754	64806861	1	PRKCA
17	73314157	73401790	-1	GRB2
17	73996987	74002080	1	CDK3
17	78518619	78940171	1	RPTOR
18	721588	812547	-1	YES1
18	23596578	23671181	-1	SS18
18	60382672	60647666	1	PHLPP1
18	60790579	60987361	-1	BCL2
19	2164148	2232577	1	DOT1L
19	3094408	3124002	1	GNA11
19	4090319	4124126	-1	MAP2K2
19	6583194	6604114	-1	CD70
19	7112266	7294045	-1	INSR
19	8959520	9092018	-1	MUC16
19	10244021	10341962	-1	DNMT1
19	10461209	10491352	-1	TYK2
19	10677138	10679735	-1	CDKN2D
19	11071598	11176071	1	SMARCA4
19	15270444	15311792	-1	NOTCH3
19	15347647	15443356	-1	BRD4
19	17935589	17958880	-1	JAK3
19	30302805	30315215	1	CCNE1
19	35810164	35838258	1	CD22
19	39989535	39999121	1	DLL3
19	40736224	40791443	-1	AKT2
19	41725108	41767671	1	AXL
19	41807492	41859816	-1	TGFB1
19	42212504	42233718	1	CEACAM5
19	49838428	49846592	1	CD37
19	51728320	51747115	1	CD33
19	54382444	54410906	1	PRKCG
19	55249980	55295776	1	KIR2DL3
19	55281263	55295774	1	KIR2DL1
19	55361898	55378662	1	KIR3DL2
19	57742377	57746916	1	AURKC
20	459116	524465	-1	CSNK2A1
20	10618332	10654694	-1	JAG1
20	30252255	30311792	-1	BCL2L1
20	30639991	30689659	1	HCK
20	31350191	31397162	1	DNMT3B
20	35973088	36034453	1	SRC
20	44637547	44645200	1	MMP9
20	44746911	44758502	1	CD40
20	54944445	54967393	-1	AURKA
21	39751949	40033704	-1	ERG
22	21271714	21308037	1	CRKL
22	22108789	22221970	-1	MAPK1
22	24129150	24176703	1	SMARCB1
22	24813847	24838328	1	ADORA2A
22	29083731	29138410	-1	CHEK2
22	30658818	30662829	-1	OSM
22	39619364	39640756	-1	PDGFB
22	50354161	50357728	1	PIM3
22	50683612	50689834	-1	HDAC10
22	50702142	50709196	-1	MAPK11
X	12885202	12908499	1	TLR7
X	12924739	12941288	1	TLR8
X	15482369	15574652	1	BMX
X	20168029	20285523	-1	RPS6KA3
X	47420516	47431307	1	ARAF
X	48367350	48379202	1	PORCN
X	48659784	48683392	1	HDAC6
X	48770459	48776301	-1	PIM2
X	66764465	66950461	1	AR
X	71549366	71792953	-1	HDAC8
X	83318984	83442933	-1	RPS6KA6
X	100604435	100641183	-1	BTK
X	153845865	153847533	-1	CTAG1B
